# Supplementary material for: Transcriptomic Responses to Polymyxin B and Analogues in Human Kidney Tubular Cells
Source: Antibiotics (Basel). 2023 Feb 20;12(2):415. doi: 10.3390/antibiotics12020415 (PMC9952791; doi:10.3390/antibiotics12020415)
Supplement: Supplementary file 1 [file antibiotics-12-00415-s001.zip]

Archive with 1 entries (1 files):
- antibiotics-2215555-supplementary.xlsx
