# Supplementary material for: Transcriptomic Responses to Polymyxin B and Analogues in Human Kidney Tubular Cells
Source: Antibiotics (Basel). 2023 Feb 20;12(2):415. doi: 10.3390/antibiotics12020415 (PMC9952791; doi:10.3390/antibiotics12020415)
Supplement: Supplementary file 1 [file antibiotics-12-00415-s001.zip › antibiotics-2215555-supplementary.xlsx]

## Sheet: Sheet1
Table S1. Nodes and their degrees in the PPI network.
	DEG
Node	Polymyxin B	FADDI-251	FADDI-287	Degree
JUN	Yes	No	No	51
STAT1	Yes	No	No	38
IKBKB	Yes	Yes	Yes	31
PTPN6	Yes	Yes	No	31
IRS1	Yes	Yes	Yes	30
CEBPA	Yes	No	No	28
EGR1	Yes	No	No	28
SNAI2	Yes	Yes	No	25
PPARGC1A	Yes	Yes	No	24
BCL2L1	Yes	Yes	No	22
TRAF2	No	Yes	Yes	22
BDKRB2	Yes	No	No	15
MAP2K6	Yes	No	No	14
FGFR2	Yes	No	No	13
CREB5	Yes	No	No	12
SH3RF1	Yes	No	No	11
SRC	No	No	No	11
RIN1	Yes	Yes	Yes	9
MAPK13	No	Yes	No	9
PAK2	Yes	No	No	9
DEPTOR	Yes	No	No	8
NOG	Yes	No	No	7
MAPK14	No	No	No	7
ID1	Yes	Yes	Yes	6
NFYC	Yes	Yes	No	6
SPRY2	Yes	Yes	No	6
PAX8	Yes	No	No	6
MGMT	Yes	No	No	6
UBE2N	Yes	No	No	6
AKT1	No	No	No	6
AKT	No	No	No	6
EIF4B	Yes	Yes	Yes	5
RRAGC	No	Yes	Yes	5
PDCD4	Yes	No	No	5
IFNAR2	Yes	No	No	5
RELA	No	No	No	5
BAIAP2	Yes	Yes	No	4
MAPK1	No	No	No	4
PRKCZ	No	No	No	4
EGFR	No	No	No	4
ABL1	No	No	No	4
MAPK3	No	No	No	4
NUMA1	No	No	No	4
RPS6KB1	No	No	No	4
NfKb-p65/p50	No	No	No	4
PRKCA	No	No	No	4
MAP3K7	No	No	No	4
PRKCD	No	No	No	4
USP9X	Yes	No	Yes	3
CASP8AP2	No	Yes	Yes	3
TUBA4A	Yes	No	No	3
IRF9	Yes	No	No	3
SFRP1	Yes	No	No	3
IGFBP3	Yes	No	No	3
NR1H4	Yes	No	No	3
MAPK9	No	No	No	3
MAPK8	No	No	No	3
TGFB1	No	No	No	3
SOCS1	No	No	No	3
HDAC1	No	No	No	3
MTOR	No	No	No	3
RPS6KA1	No	No	No	3
TP53	No	No	No	3
TTL	No	No	No	3
PLK1	No	No	No	3
STAT6	No	No	No	3
INSR	No	No	No	3
CSNK2A1	No	No	No	3
PRKAA2	No	No	No	3
RPS6K	No	No	No	3
FOXO	No	No	No	3
NCKIPSD	Yes	Yes	Yes	2
RGS16	Yes	Yes	Yes	2
TUBA1A	No	Yes	Yes	2
DBP	Yes	No	No	2
DUSP2	Yes	No	No	2
RRAS	Yes	No	No	2
TNFSF13	Yes	No	No	2
ARHGDIB	Yes	No	No	2
IFNW1	No	No	Yes	2
HBP1	Yes	No	No	2
ELK3	Yes	No	No	2
ACTA2	Yes	No	No	2
PRMT5	No	Yes	No	2
TUBA1C	No	Yes	No	2
PTPN3	No	Yes	No	2
MUL1	No	No	Yes	2
CIITA	No	No	No	2
MAPK11	No	No	No	2
PPARG	No	No	No	2
SMAD3	No	No	No	2
PLK3	No	No	No	2
PTPN11	No	No	No	2
CREB1	No	No	No	2
MYC	No	No	No	2
ALDOB	No	No	No	2
ABCB1	No	No	No	2
BCAR1	No	No	No	2
LCK	No	No	No	2
CREBBP	No	No	No	2
TNF	No	No	No	2
CD40	No	No	No	2
STAT2	No	No	No	2
SOCS3	No	No	No	2
SYK	No	No	No	2
SMAD4	No	No	No	2
IKBKG	No	No	No	2
JNK	No	No	No	2
PER2	No	No	No	2
NAB2	No	No	No	2
MAP2K7	No	No	No	2
mTORC1	No	No	No	2
IFNB1	No	No	No	2
JAK1	No	No	No	2
BAD	No	No	No	2
CYLD	No	No	No	2
STAR	No	No	No	2
FOXO3	No	No	No	2
TNFRSF17	No	No	No	2
GRB2	No	No	No	2
MAPK10	No	No	No	2
MAP3K14	No	No	No	2
MAP3K1	No	No	No	2
CASP8	No	No	No	2
MKNK1	No	No	No	2
PTEN	No	No	No	2
MECP2	No	No	No	2
PRKD1	No	No	No	2
PIK3CA	No	No	No	2
NFKB1	No	No	No	2
AKT2	No	No	No	2
miR-155	No	No	No	2
MAP3K5	No	No	No	2
PRL	No	No	No	2
INS	No	No	No	2
PI3K	No	No	No	2
ESR1	No	No	No	2
JAK2	No	No	No	2
USF1	No	No	No	2
GCH1	No	No	No	2
MMP13	No	No	No	2
GDF5	No	No	No	2
NFY	No	No	No	2
BIRC2	No	No	No	2
TRAF1	No	No	No	2
BIRC3	No	No	No	2
AMPK	No	No	No	2
DBI	Yes	Yes	Yes	1
CD86	Yes	Yes	Yes	1
TUBB6	Yes	Yes	No	1
KRT15	No	Yes	Yes	1
HLA-DMB	Yes	No	No	1
CENPU	Yes	No	No	1
CDT1	Yes	No	No	1
MAST1	Yes	No	No	1
JUP	Yes	No	No	1
DDX58	Yes	No	No	1
SLC20A1	Yes	No	No	1
VRK1	No	No	No	1
NRF1	No	No	No	1
CRK	No	No	No	1
TCF4	No	No	No	1
MAP3K4	No	No	No	1
PPM1B	No	No	No	1
PTPN2	No	No	No	1
Brown Adipogenesis	No	No	No	1
Cell Migration	No	No	No	1
TAP1	No	No	No	1
SLC5A5	No	No	No	1
CNTFR	No	No	No	1
FGF1	No	No	No	1
BMPR1A/1B/2	No	No	No	1
GFI1	No	No	No	1
ELANE	No	No	No	1
PIAS1	No	No	No	1
HAMP	No	No	No	1
AFDN	No	No	No	1
ESRRA	No	No	No	1
WWTR1	No	No	No	1
FGF10	No	No	No	1
FGF17	No	No	No	1
FGF18	No	No	No	1
HYAL1	No	No	No	1
FANCC	No	No	No	1
KRAS	No	No	No	1
MTA1	No	No	No	1
Monocyte differentiation	No	No	No	1
CCND1	No	No	No	1
CXCR4	No	No	No	1
HPGD	No	No	No	1
MMP9	No	No	No	1
UBE2D3	No	No	No	1
CTNNB1	No	No	No	1
VDR	No	No	No	1
MUC4	No	No	No	1
POU2F1	No	No	No	1
SUZ12	No	No	No	1
GFI1B	No	No	No	1
IRF2	No	No	No	1
SOX18	No	No	No	1
BCL2L11	No	No	No	1
APOA5	No	No	No	1
APOC3	No	No	No	1
RUNX2	No	No	No	1
EPHB2	No	No	No	1
RUNX3	No	No	No	1
IGF1R	No	No	No	1
IRF7	No	No	No	1
KRT17	No	No	No	1
TLR3	No	No	No	1
FZD2	No	No	No	1
PPP2CB	No	No	No	1
GATA3	No	No	No	1
FOXO1	No	No	No	1
MEF2C	No	No	No	1
BAK1	No	No	No	1
HRAS	No	No	No	1
RPS6KB2	No	No	No	1
SLC2A4	No	No	No	1
WNT4	No	No	No	1
ZAP70	No	No	No	1
WNT1	No	No	No	1
CBLC	No	No	No	1
CDK3	No	No	No	1
CSNK1A1	No	No	No	1
DGKG	No	No	No	1
LGALS3BP	No	No	No	1
LY96	No	No	No	1
CASP9	No	No	No	1
TWIST1	No	No	No	1
DVL1	No	No	No	1
M1 polarization	No	No	No	1
MAPKAPK3	No	No	No	1
MX1	No	No	No	1
RASGRP3	No	No	No	1
RDX	No	No	No	1
PPM1F	No	No	No	1
RPL10	No	No	No	1
RNF4	No	No	No	1
BID	No	No	No	1
GSK3A	No	No	No	1
PP2B	No	No	No	1
TAOK2	No	No	No	1
MAPK8IP1	No	No	No	1
PTPN1	No	No	No	1
ABL2	No	No	No	1
WASF1	No	No	No	1
ERK1/2	No	No	No	1
PHGDH	No	No	No	1
PTGES	No	No	No	1
SLC4A2	No	No	No	1
SOD1	No	No	No	1
AP1	No	No	No	1
HSD3B2	No	No	No	1
MAPK15	No	No	No	1
TYK2	No	No	No	1
TLR4	No	No	No	1
EPS15	No	No	No	1
FGF4	No	No	No	1
MAP2K4	No	No	No	1
MAP3K10	No	No	No	1
MAP3K11	No	No	No	1
MAP3K12	No	No	No	1
BMPR1A	No	No	No	1
BMPR1B	No	No	No	1
BMPR2	No	No	No	1
Proliferation	No	No	No	1
RNF8	No	No	No	1
TNFRSF13B	No	No	No	1
IKK-complex	No	No	No	1
mTORC2	No	No	No	1
SMAD4/JUN	No	No	No	1
KIT	No	No	No	1
COMT	No	No	No	1
DOK1	No	No	No	1
MTHFR	No	No	No	1
CASP7	No	No	No	1
UBE2V1	No	No	No	1
IL2RB	No	No	No	1
PRKACA	No	No	No	1
PRKAA1	No	No	No	1
PRKCE	No	No	No	1
LTK	No	No	No	1
MAP2K1	No	No	No	1
KCNH2	No	No	No	1
KDR	No	No	No	1
SIK2	No	No	No	1
IKBKE	No	No	No	1
PPM1A	No	No	No	1
PAK6	No	No	No	1
mitochondrial biogenesis	No	No	No	1
OTUB1	No	No	No	1
SLC3A1	No	No	No	1
CD27	No	No	No	1
SMAD3/JUN	No	No	No	1
MBD1	No	No	No	1
MAPK12	No	No	No	1
TBK1	No	No	No	1
PELI3	No	No	No	1
HRK	No	No	No	1
NFKBIB	No	No	No	1
PTK2B	No	No	No	1
MEK1/2	No	No	No	1
FZD1	No	No	No	1
FGFR3	No	No	No	1
PCSK7	No	No	No	1
IL12A	No	No	No	1
FZD5	No	No	No	1
BMP2	No	No	No	1
BMP4	No	No	No	1
CDKN2A	No	No	No	1
GRK4	No	No	No	1
CBLB	No	No	No	1
PIAS4	No	No	No	1
ROS1	No	No	No	1
MAP3K3	No	No	No	1
ARNT	No	No	No	1
BBC3	No	No	No	1
APAF1	No	No	No	1
GNA12	No	No	No	1
GNA13	No	No	No	1
GNAO1	No	No	No	1
GNAQ	No	No	No	1
BMP7	No	No	No	1
CAMK2B	No	No	No	1
KRT16	No	No	No	1
LOR	No	No	No	1
KLF3	No	No	No	1
LEF1	No	No	No	1
LYN	No	No	No	1
PKNOX1	No	No	No	1
CYP7A1	No	No	No	1
NOS2	No	No	No	1
SRF	No	No	No	1
GNAI1	No	No	No	1
GNAI3	No	No	No	1
CASP3	No	No	No	1
NCOR1	No	No	No	1
GRK3	No	No	No	1
NFAT5	No	No	No	1
SOX6	No	No	No	1
GNA14	No	No	No	1
CYP3A4	No	No	No	1
DYRK1A	No	No	No	1
DYRK2	No	No	No	1
OTC	No	No	No	1
PCK2	No	No	No	1
FCER2	No	No	No	1
TBXA2R	No	No	No	1
MYH6	No	No	No	1
H2AFX	No	No	No	1
CSF2RB	No	No	No	1
FGF3	No	No	No	1
FGFR4	No	No	No	1
IL12B	No	No	No	1
SH2B3	No	No	No	1
FLT3	No	No	No	1
GRK2	No	No	No	1
GRK5	No	No	No	1
GRK6	No	No	No	1
GSK3B	No	No	No	1
HDAC2	No	No	No	1
Differentiation	No	No	No	1
S100A9	No	No	No	1
CD44	No	No	No	1
NCOA3	No	No	No	1
TSC1	No	No	No	1
YWHAB	No	No	No	1
CDH1	No	No	No	1
IL4R	No	No	No	1
JAG1	No	No	No	1
CHGA	No	No	No	1
JDP2	No	No	No	1
GDF15	No	No	No	1
CYP19A1	No	No	No	1
EZH2	No	No	No	1
RAC2	No	No	No	1
SND1	No	No	No	1
EIF3E	No	No	No	1
RAC1	No	No	No	1
NDN	No	No	No	1
CD79A	No	No	No	1
FGF2	No	No	No	1
GNA15	No	No	No	1
ACTG1	No	No	No	1
CYP2B6	No	No	No	1
FAP	No	No	No	1
FAS	No	No	No	1
RALGDS	No	No	No	1
SIRT1	No	No	No	1
IFNA1	No	No	No	1
SFTPD	No	No	No	1
SOX4	No	No	No	1
HES1	No	No	No	1
HIP1	No	No	No	1
JAK3	No	No	No	1
PCSK2	No	No	No	1
GAST	No	No	No	1
COL4A2	No	No	No	1
COL11A1	No	No	No	1
COL7A1	No	No	No	1
SP1	No	No	No	1
ATP6V0E1	No	No	No	1
HSD11B2	No	No	No	1
F9	No	No	No	1
CXCL12	No	No	No	1
HPSE	No	No	No	1
TBX21	No	No	No	1
NR3C1	No	No	No	1
CHAF1A	No	No	No	1
CHAF1B	No	No	No	1
NR0B2	No	No	No	1
ABCB4	No	No	No	1
FGF5	No	No	No	1
NCK1	No	No	No	1
SOD2	No	No	No	1
S100A10	No	No	No	1
NF2	No	No	No	1
BTRC	No	No	No	1
COL4A1	No	No	No	1
COL10A1	No	No	No	1
CFB	No	No	No	1
CD72	No	No	No	1
TG	No	No	No	1
BECN1	No	No	No	1
TGFBR3	No	No	No	1
TNFRSF11B	No	No	No	1
SH3BP2	No	No	No	1
STAT3	No	No	No	1
RLF	No	No	No	1
FGF6	No	No	No	1
BIK	No	No	No	1
BAX	No	No	No	1
CASK	No	No	No	1
CFI	No	No	No	1
SERPINA3	No	No	No	1
SPI1	No	No	No	1
SMN1	No	No	No	1
ERN1	No	No	No	1
TNFRSF1A	No	No	No	1
RIPK1	No	No	No	1
RPTOR	No	No	No	1
HOXA9	No	No	No	1
STMN1	No	No	No	1
LTBR	No	No	No	1
KRT8	No	No	No	1
TRIM27	No	No	No	1
EEF2K	No	No	No	1
RAGAC	No	No	No	1
VCP	No	No	No	1
TNFRSF1B	No	No	No	1
Caspase 3 complex	No	No	No	1
RAGBC	No	No	No	1
FLCN	No	No	No	1
MAP4K2	No	No	No	1
CDC25B	No	No	No	1
TRADD	No	No	No	1
IFNAR1	No	No	No	1
